# Supplementary material for: Minimizing the Silver Free Ion Content in Starch Coated Silver Nanoparticle Suspensions with Exchange Cationic Resins
Source: Nanomaterials (Basel). 2022 Feb 15;12(4):644. doi: 10.3390/nano12040644 (PMC8877803; doi:10.3390/nano12040644)
Supplement: Supplementary file 1 [file nanomaterials-12-00644-s001.zip]

Archive with 1 entries (1 files):
- nanomaterials-1569635-supplementary.pdf
